# Supplementary material for: Illumina MiSeq 16S amplicon sequence analysis of bovine respiratory disease associated bacteria in lung and mediastinal lymph node tissue
Source: BMC Vet Res. 2017 May 2;13:118. doi: 10.1186/s12917-017-1035-2 (PMC5414144; doi:10.1186/s12917-017-1035-2)
Supplement: Supplementary file 1 — Description of post-mortem tissue samples collected, sample preservation methods and the diagnostics tests performed on these samples at regional veterinary laboratories (RVL)s. (XLSX 18 kb) [file 12917_2017_1035_MOESM1_ESM.xlsx]

## Sheet: Supplementary Table 6.1
Additional file 1. Description of post-mortem tissue samples collected, sample preservation methods and the diagnostics tests performed on these samples at regional veterinary laboratories (RVL)s
Calf ID	Tissue types collected	Preservation method	Age (months)	Sex	Breed	County of farm of origin	RVL	Lesions observed	Histology performed	RVL diagnosis	PCR bacteria	PCR viruses	Blood agar and McConkey agar culture	Chocolate agar	Xylose Lysine Desoxycholate agar	culture results	Gross observations	Histology results
1	lung	frozen	6	F	SIX	Donegal	Sligo	ü	ü	Pneumonia (BRSV suspected)	Negative for H. somni	Negative for Bo-HV1, BRSV, BPIV-3, BCoV	ü	û	ü	Sterile, Negative for Salmonella	Severe diffuse cranioventral pneumonia and consolidation with locally extensive emphysema	Diffuse chronic severe suppurative bronchopneumonia, plentiful signet ring cells evident consistent with BRSV pneumonia
2	lung	frozen	1	M	FRX	Donegal	Sligo	ü	û	Pneumonia and enteritis	û	Negative for Bo-HV1, BRSV, BPIV-3, BCoV	û	û	û	û	Pneumonia of the apical and cardiac lobes	û
3	lung	frozen	12	M	PTX	Donegal	Sligo	ü	ü	Pneumonia - IBR and M. bovis	Positive for M. bovis	Positive for Bo-HV1, Negative for BRSV, BCoV	ü	ü	ü	Positive for E. coli, Negative for Salmonella	Severe diffuse cranial ventral pneumonia and consolidation with microbcessation. Severe purulonecrotic tracheitis necrosis	Diffuse severe fibrinonectrotic and suppurative bronchopneumonia with locally extensive caseous necrosis
4	lung	frozen	12	M	BBX	Donegal	Sligo	ü	ü	Pneumonia - IBR and M. bovis	Positive for M. bovis	Positive for Bo-HV1, Negative for BRSV, BPIV-3, BCoV	ü	ü	ü	Positive for E. coli, Negative for Salmonella	Severe diffise consolidation of the apical and cardiac lobes. Severe suppuranecrotic tracheitis. Microbscessation evident	Diffuse severe fibrinonectrotic and suppurative bronchopneumonia with locally extensive caseous necrosis
5	lung	frozen	7	M	CHX	Donegal	Sligo	ü	ü	Pneumonia - H. somni	Positive for H. somni	Negative for Bo-HV1, BRSV, BPIV-3, BCoV	ü	û	û	Sterile	Locally extensive pneumonia of the cardial lobes with interlobular oedema. Periorbital oedema ( mild ) also recorded	Diffuse acute fibrinosuppurative bronchopneumonia with moderate to severe congestion and occasional haemorrhage
6	lung	frozen	6	F	CHX	Leitrim	Sligo	ü	û	Pneumonia - M. haemolytica and PI3 virus	û	Positive for BPIV-3, Negative for Bo-HV1, BRSV, BCoV	ü	û	ü	Positive for M. haemolytica, Pasturella spp., Negative for Salmonella	Diffuse bilateral broncho-pneumonia characterised by pulmonary oedema, multifocallobular consolidation and pyohaemorrhagic bronchial plugs. There was tracheitis	û
7	lung and lymph node	frozen	1	F	LM	Sligo	Sligo	ü	û	Pneumonia and navel infection - M. bovis, Pseudomonas spp. spp	Positive for M. bovis	Negative for Bo-HV1, BRSV, BPIV-3, BCoV	ü	û	ü	Positive for Pseudomonas spp., Negative for Salmonella	Diffuse pulmonary consolidation	û
8	lung and lymph node	RNALater	8	M	FR	Leitrim	Sligo	ü	û	Pneumonia - T. pyrogenes	û	Negative for Bo-HV1, BRSV, BPIV-3, BCoV	ü	û	ü	Positive for T. pyogenes, Negative for Salmonella	Diffuse pulmonary consolidation with multifocal abscessation	û
9	lung and lymph node	RNALater	0	M	RBX	Donegal	Sligo	ü	û	Pneumonia - IBR, H. somni, T. pyrogenes	Positive for H. somni, Negative for M. bovis	Positive for Bo-HV1, Negative for BRSV, BPIV-3, BCoV	ü	ü	ü	Positive for T. pyogenes, Negative for Salmonella	Severe diffuse consolidation of both lungs with microabsessation	û
10	lung and lymph node	RNALater	3.5	M	FR	Leitrim	Sligo	ü	û	Pneumonia- P. multocida and S. dublin	û	Negative for Bo-HV1, BRSV, BPIV-3, BCoV	ü	û	ü	Positive for P. multocida, S. dublin	Severe pulmonary consolidation with multifocal abscessation	û
11	lung and lymph node	RNALater	2.5	F	LM	Sligo	Sligo	ü	û	Pneumonia	Negative for H. somni	Negative for Bo-HV1, BRSV, BPIV-3, BCoV	ü	ü	ü	Sterile, Negative for Salmonella	Diffuse atalectasis of the cardiac and caudal lobes of both lungs	û
12	lung and lymph node	RNALater	0	F	CHX	Carlow	Kilkenny	ü	û	Pneumonia	û	Negative for Bo-HV1, BRSV, BPIV-3, BCoV	ü	ü	û	Sterile	Marked evidence of localised peluropneumonia - pleura were congested and evidence of fibrinous material attached to the pleura also present; affected lungs were congested, heavy to lift and firm to the touch	û
13	lung and lymph node	RNALater	3	F	AAX	Galway	Athlone	ü	ü	Pneumonia - M. haemolytica	Positive for M. haemolytica, Negative for H. somni	Negative for Bo-HV1, BRSV, BCoV	ü	û	ü	Positive for M. haemolytica, Negative for Salmonella	Marked bilateral haemorrhagic cranioventral pulmonary consolidation with fibrinous adhesions between lung lobes	Multifocal areas of coagulative necrosis surrounded by a zone of inflammatory cells, mainly neutrophils. Neutrophil infiltration of airways and numerous Oat cells. Haemorrhage, vaculitis and thrombosis and distensioncells. Haemorrhage, vaculitis and thrombosis and distension of interlobular septae with fibrin and inflammatory cells
14	lung and lymph node	RNALater	2	F	LMX	Westmeath	Athlone	ü	ü	Pneumonia and bacteraemia- P. multocida	û	Negative for Bo-HV1, BRSV, BPIV-3	ü	û	ü	Positive for P. multocida, Negative for Salmonella	Consolidation of right apical lobe and bilateral mottling of middle and caudal lobes with oedema	Leucocytic, mainly neutrophil infiltration of airways and in some area thickening of interstitium with leucocytes; bronchointerstitial pneumonia.
15	lung and lymph node	RNALater	0	F	AAX	Offaly	Athlone	ü	ü	Pneumonia - IBR and necrotic laryngitis	û	Positive for Bo-HV1, Negative for BRSV, BPIV-3	ü	û	ü	Positive for E.coli, Negative for Salmonella	Necrotic laryngitis and consolidation of right apical and middle lung lobes with a few small necrotic lesions on it	Diffuse infiltration of airways with mainly neutrophils and large numbers of bacterial colonies present; suppurative bronchopneumonia
16	lung and lymph node	RNALater	0	F	AAX	Offaly	Athlone	ü	ü	Pneumonia and pleurisy - Pasteurella spp., IBR and BRSV involved	û	Positive for Bo-HV1 and BRSV, Negative for BPIV-3	ü	û	ü	Positive for Pastuerella spp., Negative for Salmonella	Marked bilateral fibrinous pleurisy and pneumonia	Diffuse infiltration of airwyas with inflammatory cells, mainly neutrophils and also streaming 'Oat cells'. Damage to alveolar walls and type 2 epithelisation.Thick layer of fibrin and neutrophils on pleural surface; suppurative bronchointerstitial pneumonia and pleurisy.
17	lung and lymph node	RNALater	0	M	CHX	Longford	Athlone	ü	ü	Pneumonia and rotavirus enteritis	û	Negative for BRSV, BPIV-3, BCoV	ü	û	ü	Sterile, Negative for Salmonella	Pulmonary consolidation mainly on right side with caudodorsal emphysema. The apical and middle lobes on the left side had a grey hue to them	Diffuse suppurative bronchopneumonia. In some airways purple amorphous material is evident suggestive of fat globules in milk. Was this animal tube fed? Milk aspiration?
18	lung and lymph node	RNALater	1	M	CHX	Roscommon	Athlone	ü	ü	Pneumonia and navel ill - T. pyogenes (suspected virus and Pasteurella)	û	Negative for BRSV, BPIV-3	ü	û	ü	Positive for T. pyogenes, Negative for Salmonella	Marked bilateral cranioventral pulmonary consolidation.	Marked leucocytic, mainly neutrophil infiltration of airways and large numbers of streaming Oat cells evident in alveolar spaces. Distension of interlobular septae with fibrin and neutrophils. These changes are suggestive of Pasteurella infection. Also evidence of alveolar wall damage and bronchitis indicative of viral component
19	lung and lymph node	RNALater	0	M	WAX	Waterford	Kilkenny	ü	û	Pneumonia and rotavirus enteritis	Negative for M. bovis	Negative for Bo-HV1, BRSV, BPIV-3, BCoV	ü	ü	û	Positive for E. coli	Some lung consolidation in ventral lung lobes	û
20	lung and lymph node	RNALater	1.5	F	FR	Tipperary	Kilkenny	ü	ü	Pneumonia - H. somni and M. bovis	Positive for M. bovis	Negative for Bo-HV1, BRSV, BPIV-3, BCoV	ü	ü	û	Positive for H. somni	Extensive (90%) anteroventral lung consolidation, with milary pale necrotic specks in the consolidated tissue and a couple of 2-3 mm abscesses. Fibrinous thickening of the interlobular septa	"Pasteurella-type pneumonia" with airways and alveoli filled with fibrin, macrophages and neutrophils and some oat cells. Interlobular septa were swollen by fibrin. There were necrotic areas surrounded by fibrous capsules
21	lung and lymph node	RNALater	3	M	LM	Kilkenny	Kilkenny	ü	ü	Pneumonia - H. somni and M. bovis	Positive for M. bovis	Negative for Bo-HV1, BRSV, BPIV-3, BCoV	ü	ü	û	Positive for H. somni	Extensive (80%), dark red, anteroventral lung consolidation with adhesions between adjacent lung lobes. Bronchial lymph nodes were enlarged and dark in colour	"Pasteurella type pneumonia" with macrophages, neutrophils and fibrin in the alveoli. Fibrinous thickening of the interlobular septa
22	lung and lymph node	RNALater	0	F	CHX	Kilkenny	Kilkenny	ü	ü	Pneumonia - P. multocida /H. somni bronchopneumonia	Negative for M. bovis	Negative for Bo-HV1, BRSV, BPIV-3, BCoV	ü	ü	û	Positive for P. multocida, H. somni	Lung lymph nodes were enlarged. Extensive dark consolidation of the anteroventral lung lobes, involving about 85% of the total lung tissue. Adhesions between two lung lobes. Miliary pale spots in the consolidated tissue in some lobes.	"Pasteurella type pneumonia" with alveoli containing fibrin, neutrophils, oat cells and macrophages. Marked fibrinous thickening of interlobular septa
23	lung and lymph node	RNALater	0	M	LMX	Laois	Kilkenny	ü	ü	Pneumonia - H. somni bronchopneumonia	Negative for M. bovis	Negative for Bo-HV1, BRSV, BPIV-3, BCoV	ü	ü	û	Positive for H. somni	Heavy, consoludated cranioventrally, and white foci visible on cross section	Bronchopneumonia, bacterial type
24	lung and lymph node	RNALater	3	M	LMX	Sligo	Sligo	ü	û	Pneumonia	û	Negative for Bo-HV1, BRSV, BPIV-3, BCoV	ü	û	ü	Positive for Streptococcus spp., Negative for Salmonella	Cranioventeal pulmonary consolidation, consistent with pneumonia	û
25	lung and lymph node	RNALater	2	M	CH	Mayo	Sligo	ü	û	Pneumonia - Proteus spp	û	Negative for Bo-HV1, BRSV, BPIV-3, BCoV	ü	û	ü	Positive for Proteus spp., Negative for Salmonella	Bilateral necrohaemorrhagic anteroventral pneumonia involving a third to half of each lung	û
26	lung and lymph node	RNALater	3	F	CHX	Leitrim	Sligo	ü	û	Pneumonia - Endocarditis, enzootic pneumonia, inhalation pneumonia	Negative for H. somni	Negative for Bo-HV1, BRSV, BPIV-3, BCoV	ü	û	ü	Positive for E.coli, Negative for Salmonella	Chronic anteroventral pneumonia with acute ('probably terminal') inhalation of ruminal contents	û
27	lung and lymph node	RNALater	1.5	F	LMX	Sligo	Sligo	ü	û	Pneumonia - IBR	û	Positive for Bo-HV1, Negative for BRSV, BPIV-3, BCoV	ü	û	ü	Positive for E.coli, Negative for Salmonella	Bilateral necrohaemorrhagic pneumonia and necrotic rhinotracheitis	û
28	lung and lymph node	RNALater	1.5	F	AAX	Sligo	Sligo	ü	û	Pneumonia - IBR and Proteus spp	û	Positive for Bo-HV1, Negative for BRSV, BPIV-3, BCoV	ü	û	ü	Positive for Proteus spp., Negative for Salmonella	Bilateral necrohaemorrhagic pneumonia and necrotic rhinotracheitis	û
29	lung and lymph node	RNALater	12	M	CHX	Donegal	Sligo	ü	ü	Pneumonia - (possible IBR) and meningitis	û	Negative for Bo-HV1, BRSV, BPIV-3, BCoV	û	û	û	û	Severe pulmonary oedema, trachea filled with froth	Diffuse oedema and acute necrotising bronchitis
30	lung and lymph node	RNALater	1	M	AA	Sligo	Sligo	ü	û	Pneumonia - M. bovis	Positive for M. bovis, Negative for H. somni	Negative for Bo-HV1, BRSV, BCoV	ü	û	ü	sterile, Negative for Salmonella	Diffuse pneumonia with emphysemia of the cardiac lobes	û
31	lung and lymph node	RNALater	2.5	F	LMX	Donegal	Sligo	ü	û	Pneumonia - M. bovis	Positive for M. bovis, Negative for H. somni	Negative for Bo-HV1, BRSV, BPIV-3, BCoV	ü	û	ü	sterile, Negative for Salmonella	Severe diffuse anterioventral pneumonia with consolidation of the apical and cardiac lobes	û
32	lung and lymph node	RNALater	3	F	LMX	Kilkenny	Kilkenny	ü	ü	Pneumonia - interstitial pneumonia	Negative for M. bovis	Negative for Bo-HV1, BRSV, BPIV-3, BCoV	ü	ü	û	sterile	The lungs on both the right and left side were consolidated throughout. The cranio-ventral portion of the left lung was least affected	Interstitiasl pneumonia with hyaline membranes and pneumocytosis and necrosis
33	lung and lymph node	RNALater	2.5	M	FR	Laois	Kilkenny	ü	û	Pneumonia - P. multocida	û	Negative for Bo-HV1, BRSV, BPIV-3, BCoV	ü	ü	û	Positive for P. multocida	Evidence of chronic bronchopneumonia, consolidation of the cranio-ventral lobes of the right lung and the middle lobe of the left lung	û
34	lung and lymph node	RNALater	5	M	AAX	Kilkenny	Kilkenny	ü	ü	Pneumonia - P. multocida, T. pyrogenes chronic bronchopneumonia	û	Negative for Bo-HV1, BRSV, BPIV-3, BCoV	ü	ü	û	Positive for P. multocida, T. pyogenes	Evidence of chronic pneumonia, cranio-ventral consolidation with abscesses visible on cross section	Atalectic and some evidecne of fibrosis indicating chronic damage. An active septicaemic process also evident with vascular infiltration with inflammatory cells and involvement of the interstitium with numerous bacterial colonies seen
35	lung and lymph node	RNALater	4.5	F	LMX	Sligo	Sligo	ü	ü	Pneumonia - Pasteurellosis	Negative for M. bovis	Negative for Bo-HV1, BRSV, BPIV-3, BCoV	ü	û	û	sterile	bilateral locally extensive, anteroventral, suppurative bronchopneumonia with multifocal abscessation	Pasteurellosis
36	lung and lymph node	RNALater	1	M	CHX	Longford	Athlone	ü	ü	Pneumonia - suppurative bronchial pneumonia.	Negative for M. haemolytica and H.somni	Negative for Bo-HV1, BRSV, BPIV-3, BCoV	ü	û	ü	sterile, Negative for Salmonella	consolidation of the antero ventral lobes	Severe suppurative bronchial pneumonia.
37	lung and lymph node	RNALater	1.5	M	CHX	Galway	Athlone	ü	ü	Pneumonia - M. haemolytica	Positive for M. haemolytica, Negative for M.bovis and H.somni	Negative for Bo-HV1, BRSV, BPIV-3, BCoV	ü	û	ü	Positive for M. haemolytica, Negative for Salmonella	severe consolidation of the antero ventral lobes which was also extending into the diaphragmatic lobes	Fibrino necrotic suppurative bronchial pneumonia - typical of pasteurellosis
38	lung and lymph node	RNALater	3.5	F	AAX	Offaly	Athlone	ü	ü	Pneumonia - H. somni, M bovis, M. haemolytica, P. multocida, T. pyogenes	Positive for M. haemolytica, M. bovis, H.somni, P. multocida	Negative for Bo-HV1, BRSV, BPIV-3, BCoV	ü	û	ü	Positive for T. pyogenes, Negative for Salmonella	Severe purulent pneumonia extending from the anterior lobes to into the diaphragmatic lobes. The abscesses in the front lobes were large and marble like, while there were small necrotic foci further back	Foci of coagulative necrosis, with pools of bacteria, suppurative pneumonia
M = male, F= female, AA = Aberdeen Angus, AAX = Aberdeen Angus cross, BBX = Belgium Blue cross, CH=Charolais, CHX = Charolais cross, FR = Friesian, FRX = Friesian cross, LM = Limousin, LMX = Limousin cross, RBX = Rotbunt cross SIX = Simmental cross, WAX = Wagyu cross, ü = performed and confirmed bovine respiratory disease, û = not performed, H. somni = Histophilus somni, M. bovis = Mycoplasma bov…
