# Supplementary material for: Illumina MiSeq 16S amplicon sequence analysis of bovine respiratory disease associated bacteria in lung and mediastinal lymph node tissue
Source: BMC Vet Res. 2017 May 2;13:118. doi: 10.1186/s12917-017-1035-2 (PMC5414144; doi:10.1186/s12917-017-1035-2)
Supplement: Supplementary file 5 — Operational taxonomic unit absolute read counts table. (XLSX 5305 kb) [file 12917_2017_1035_MOESM5_ESM.xlsx]

## Sheet: read counts
Additional file 5. Operational taxonomic unit absolute read counts table.
Miseq code	Sample number (as shown in manuscript)	Tissue type	RVL location	beef/dairy breed	tissue description for healthy calves	Actinomyces	Trueperella	Microbacteriaceae	Micrococcaceae	Arthrobacter	Rothia	Bifidobacterium	Coriobacteriaceae	Bacteroidales	BS11	5-7N15	Bacteroides	Porphyromonas	RF16	Rikenellaceae	S24-7	Paraprevotellaceae	CF231	Prevotella	p-2534-18B5	Chryseobacterium	Cloacibacterium	Chitinophagaceae	Chlamydia	YS2	Streptophyta	Elusimicrobiaceae	Endomicrobia	Fibrobacter	Bacillaceae	Bacillus	Lysinibacillus	Gemellaceae	Aerococcaceae	Facklamia	Granulicatella	Lactobacillus	Streptococcus	Clostridiales	Christensenellaceae	Clostridiaceae	Clostridium	Eubacterium	Lachnospiraceae
19L3	18L	L	Athlone	beef		0	0	0	0	0	0	0	0	0	0	0	0	0	0	0	0	0	0	0	0	0	0	0	0	0	0	0	0	0	0	0	0	0	0	0	0	0	92	0	0	0	0	0	0
19LN3	18LN	LN	Athlone	beef		0	0	0	0	0	0	0	0	0	0	0	0	0	0	0	0	0	0	0	0	0	305	0	0	0	0	0	0	0	0	0	0	0	0	0	0	0	28	0	0	0	8	0	0
16L3	15L	L	Athlone	beef		0	118	0	0	0	0	0	12	0	0	0	12297	433	0	0	0	0	14	261	0	0	0	0	0	0	0	0	0	0	0	0	0	0	0	0	0	4	250	0	0	45	0	0	4
16LN3	15LN	LN	Athlone	beef		0	1595	0	0	0	0	0	0	0	0	0	5275	1023	0	0	0	0	4	193	0	0	0	0	0	0	0	0	0	0	0	0	0	0	0	0	0	0	549	0	0	139	170	0	0
64L3	38L	L	Athlone	beef		0	398	0	0	0	0	0	0	0	0	0	6479	1187	0	0	0	0	184	408	0	0	0	0	14	0	0	0	0	0	0	0	0	0	0	0	0	0	8	0	0	0	0	0	0
64LN3	38LN	LN	Athlone	beef		0	215	0	0	0	0	0	0	0	0	0	1866	1302	0	0	0	0	100	212	0	129	52	0	0	0	0	0	0	0	0	150	0	0	0	0	0	0	0	0	0	0	0	0	0
17L3	16L	L	Athlone	beef		0	67	0	0	0	0	0	0	0	0	0	47	11	0	0	0	0	0	6	0	0	28	0	0	0	0	0	0	0	0	0	0	0	0	0	0	0	751	0	0	0	0	0	0
17LN3	16LN	LN	Athlone	beef		0	0	0	0	0	0	0	0	0	0	0	44	5	0	0	0	0	0	0	0	0	0	0	0	0	0	0	0	0	0	0	0	0	0	0	0	0	0	0	0	0	0	0	0
14L3	14L	L	Athlone	beef		0	0	0	0	0	0	7	0	162	0	0	0	0	0	0	0	0	0	586	0	0	0	0	0	0	0	0	0	0	0	0	10	0	0	0	0	478	32	0	0	0	0	0	36
14LN3	14LN	LN	Athlone	beef		0	0	0	0	0	0	0	0	92	0	0	0	0	0	0	0	0	0	52	0	0	0	0	0	0	0	0	0	0	0	0	0	0	0	0	0	36	0	0	0	0	0	0	0
63L3	37L	L	Athlone	beef		0	0	0	0	0	0	0	0	0	0	0	0	0	0	0	0	0	0	0	0	0	0	0	0	0	0	0	0	0	0	0	0	0	0	0	0	10	0	0	0	0	12	0	0
63LN3	37LN	LN	Athlone	beef		0	0	0	0	0	0	0	12	165	0	0	2	0	0	0	149	157	0	114	0	0	0	0	0	0	0	0	0	0	0	0	0	0	0	0	0	10	53	0	0	0	22	0	57
62L3	36L	L	Athlone	beef		0	0	0	0	0	0	0	96	0	0	0	0	0	0	0	0	0	0	103	0	0	0	0	16	0	0	0	0	0	0	0	0	0	0	0	0	0	0	0	0	0	121	0	0
62LN3	36LN	LN	Athlone	beef		0	0	0	0	0	0	273	230	0	0	0	0	0	0	0	1333	0	0	773	0	0	0	0	0	0	0	0	0	0	0	0	0	0	0	0	0	106	127	37	0	0	119	0	455
13L3	13L	L	Athlone	beef		0	0	0	0	0	0	0	0	0	0	0	0	0	0	0	0	0	0	0	0	0	0	0	0	0	0	0	0	0	0	0	0	0	0	0	0	0	0	0	0	0	0	0	0
13LN3	13LN	LN	Athlone	beef		0	0	0	0	0	0	0	0	0	0	0	0	0	0	0	0	0	0	0	0	0	0	0	0	0	0	0	0	0	0	0	0	0	0	0	0	0	0	0	0	0	0	0	0
18L3	17L	L	Athlone	beef		0	0	0	75	0	0	0	0	0	0	0	0	0	0	0	0	0	0	0	0	0	0	0	0	0	0	0	0	0	0	0	0	0	0	0	0	0	321	0	0	0	0	0	0
18LN3	17LN	LN	Athlone	beef		0	0	0	0	0	0	0	0	0	0	0	0	0	0	0	0	0	0	0	0	0	0	0	0	0	0	0	0	0	0	0	0	0	0	0	0	0	7	0	0	0	0	0	0
24L3	23L	L	Kilkenny	beef		0	68	0	0	0	0	0	0	0	0	0	0	0	0	0	0	2	0	4	0	0	0	0	0	0	0	0	0	0	0	0	0	0	0	0	0	0	13	0	0	0	0	0	0
24LN3	23LN	LN	Kilkenny	beef		0	0	0	0	0	0	0	0	0	0	0	0	0	0	0	0	0	0	106	0	0	0	0	0	0	0	0	0	0	0	0	0	0	0	294	0	0	0	0	0	0	0	0	0
23L3	22L	L	Kilkenny	beef		0	0	0	0	0	0	0	12	0	0	0	0	0	0	0	0	0	0	0	0	0	0	0	0	0	0	0	0	0	0	0	10	0	0	0	0	0	0	0	0	0	0	0	0
23LN3	22LN	LN	Kilkenny	beef		0	0	0	0	0	0	0	0	0	0	0	0	0	0	0	0	0	0	0	0	0	0	0	0	0	890	0	0	0	0	0	8	0	0	0	0	0	0	0	0	0	0	0	0
57L3	34L	L	Kilkenny	beef		0	843	2	0	0	0	0	0	0	0	0	3406	4714	0	0	0	0	0	15	0	0	0	0	0	0	0	0	0	0	0	3	0	0	0	0	0	0	0	0	0	0	46	0	0
57LN3	34LN	LN	Kilkenny	beef		0	95	0	0	31	0	0	0	335	0	0	354	980	0	0	0	0	0	395	0	0	0	0	0	0	0	0	0	0	0	0	0	0	0	0	0	0	0	0	0	0	12224	0	0
22L3	21L	L	Kilkenny	beef		0	0	0	0	0	0	0	0	0	0	0	0	0	0	0	0	0	0	0	0	0	68	0	0	0	0	0	0	0	0	0	0	0	0	0	0	0	0	0	0	0	0	0	0
22LN3	21LN	LN	Kilkenny	beef		0	392	0	0	0	0	0	0	58	0	0	1813	154	382	0	38	0	0	1317	0	0	0	0	0	0	0	0	49	473	0	0	0	0	0	0	0	116	332	119	0	0	507	0	58
55L3	32L	L	Kilkenny	beef		0	0	0	0	0	0	0	0	0	0	0	424	0	0	0	0	0	0	2	0	0	0	0	0	0	0	0	0	0	0	0	0	0	0	0	0	78	0	0	0	0	0	0	0
55LN3	32LN	LN	Kilkenny	beef		0	0	0	0	0	0	0	0	0	0	0	0	0	0	0	0	0	0	0	0	0	0	25	0	0	0	0	154	0	0	0	0	0	0	0	0	12	156	0	0	0	0	0	0
20L3	19L	L	Kilkenny	beef		0	0	0	0	0	0	31	0	0	0	0	125	0	0	0	0	0	0	308	0	0	0	0	0	0	0	0	0	0	0	0	0	0	0	0	0	0	253	114	0	0	0	0	0
20LN3	19LN	LN	Kilkenny	beef		0	0	0	0	0	0	52	0	0	0	0	104	0	0	0	0	0	0	967	0	0	0	0	0	0	0	0	0	0	0	0	0	0	0	0	0	0	0	0	0	0	0	0	0
12L3	12L	L	Kilkenny	beef		0	0	0	0	0	0	0	0	0	0	0	0	0	0	0	0	0	0	0	0	0	0	0	0	0	0	0	0	0	0	0	0	0	0	0	0	1981	0	0	0	0	0	0	0
12LN3	12LN	LN	Kilkenny	beef		0	0	0	0	0	0	0	0	0	0	0	0	0	0	0	0	0	0	192	0	0	0	0	0	0	0	0	0	0	0	0	0	0	0	0	0	4	0	0	0	0	0	0	0
21L3	20L	L	Kilkenny	dairy		0	77	16	0	0	0	12	25	42	0	0	1441	404	293	0	70	0	40	965	0	0	7	0	5	0	0	0	0	263	0	0	0	0	0	0	0	14	73	2	4	5	2125	0	16
21LN3	20LN	LN	Kilkenny	dairy		0	0	0	0	0	0	0	0	0	0	0	0	0	0	0	0	0	0	2	0	0	0	0	0	0	0	0	0	0	0	0	0	0	0	0	0	0	0	0	0	0	0	0	0
56L3	33L	L	Kilkenny	dairy		0	2	12	0	0	0	0	0	0	0	0	5	5	0	0	0	0	0	6	0	0	0	0	0	0	0	0	0	0	0	0	0	0	0	0	0	0	0	0	0	0	810	0	0
56LN3	33LN	LN	Kilkenny	dairy		0	0	5	0	0	0	58	10	0	0	0	0	0	0	0	0	0	0	44	0	0	0	0	0	0	0	0	0	0	0	0	36	0	0	0	0	0	0	0	0	0	19251	0	22
1L3	1L	L	Sligo	beef		0	0	0	0	0	0	0	0	0	0	0	0	0	0	0	0	0	0	0	0	0	0	0	0	0	0	0	0	0	0	0	0	0	0	0	0	0	0	0	0	0	0	0	0
4L3	4L	L	Sligo	beef		0	0	0	0	0	0	0	0	0	0	0	0	0	0	0	0	0	0	0	0	0	0	0	0	0	0	0	0	0	0	0	0	0	0	0	0	0	0	0	0	0	0	0	0
3L3	3L	L	Sligo	beef		0	0	0	0	0	0	0	0	0	0	0	12980	0	0	0	0	0	0	7	0	0	0	0	0	0	0	0	0	0	0	0	0	0	0	0	0	0	577	0	0	0	0	0	0
5L3	5L	L	Sligo	beef		0	48	0	127	0	0	0	6	1466	0	0	4	166	80	0	4	0	159	90	0	0	0	0	0	0	0	0	46	0	0	0	0	0	0	0	0	0	0	504	64	0	0	0	138
6L3	6L	L	Sligo	beef		0	0	0	0	0	0	0	0	0	0	0	2	0	0	0	0	0	0	0	0	0	0	0	0	0	0	0	0	0	0	0	0	0	0	0	0	0	0	0	0	0	0	0	0
30L3	28L	L	Sligo	beef		236	0	0	0	0	252	0	0	0	0	0	0	358	0	0	0	0	0	1212	0	0	0	0	0	0	48	0	0	0	0	0	0	578	0	0	195	0	2760	0	0	0	2	0	0
30LN3	28LN	LN	Sligo	beef		0	0	0	0	0	0	0	0	0	0	0	733	0	0	0	0	0	0	0	0	0	0	0	0	0	0	0	0	0	0	0	0	0	0	0	0	0	1694	0	0	0	0	0	0
7L3	7L	L	Sligo	beef		0	0	0	0	0	0	0	0	0	0	0	0	2	0	0	0	0	0	0	0	0	0	0	0	0	0	0	0	0	0	49	0	0	0	0	0	0	0	0	0	0	0	0	0
7LN3	7LN	LN	Sligo	beef		0	0	0	0	0	0	0	0	0	0	0	0	0	0	0	0	0	0	0	0	0	0	0	0	0	0	0	0	0	0	0	0	0	0	0	0	0	0	0	0	0	0	0	0
11L3	11L	L	Sligo	beef		0	0	0	0	0	0	0	0	0	0	0	0	0	0	0	0	0	0	0	0	0	0	0	0	0	0	0	0	0	0	0	0	0	0	0	0	0	0	0	0	0	0	0	0
11LN3	11LN	LN	Sligo	beef		0	0	0	0	0	0	0	0	0	0	0	0	0	0	0	0	0	0	0	0	0	0	0	0	0	0	0	0	0	0	0	0	0	0	0	0	0	0	0	0	0	0	0	0
28L3	26L	L	Sligo	beef		0	0	0	0	0	0	0	2	0	0	0	415	0	0	0	0	0	0	1892	0	0	0	0	0	0	0	0	0	0	0	0	0	0	0	0	0	0	5	585	0	0	0	0	0
28LN3	26LN	LN	Sligo	beef		0	0	0	0	0	0	0	0	0	0	0	0	0	0	0	0	0	0	0	0	0	0	0	0	0	0	0	0	0	0	0	0	0	0	0	0	0	0	0	0	0	2	0	0
60L3	35L	L	Sligo	beef		0	0	48	0	0	0	0	0	0	0	0	0	0	0	0	0	0	0	0	0	0	0	0	0	0	0	0	0	0	0	0	0	0	0	0	0	0	0	0	0	0	0	0	0
60LN3	35LN	LN	Sligo	beef		0	0	0	0	0	0	0	0	0	0	0	0	0	0	0	0	0	0	0	0	0	0	0	0	0	0	0	0	0	0	0	0	0	0	0	0	0	0	0	0	0	3	0	0
31L3	29L	L	Sligo	beef		0	0	0	0	201	0	0	95	54	49	0	17	0	0	0	0	0	127	1113	0	0	0	0	0	0	0	0	0	0	0	0	0	0	0	0	0	0	0	81	12	16	225	0	0
31LN3	29LN	LN	Sligo	beef		0	0	0	0	8	0	0	0	0	0	0	15	0	0	0	0	0	0	314	0	0	0	0	0	0	0	0	0	0	0	0	0	0	0	0	0	0	10	0	0	0	24	0	0
33L3	31L	L	Sligo	beef		0	0	10	0	2	0	0	0	0	0	0	0	0	0	0	0	0	0	0	0	0	0	0	0	0	0	0	0	0	0	0	0	0	0	0	0	0	0	0	0	0	22133	0	0
33LN3	31LN	LN	Sligo	beef		0	0	0	0	0	0	0	0	0	0	0	0	0	0	0	0	0	0	0	0	0	0	0	0	0	0	0	0	0	0	0	0	0	0	0	0	0	0	0	0	0	32369	0	0
25L3	24L	L	Sligo	beef		0	0	0	0	0	0	0	0	0	0	0	0	0	0	0	0	0	0	0	0	0	0	0	0	0	0	0	0	0	0	0	0	0	0	0	0	0	0	0	0	49	12468	0	0
25LN3	24LN	LN	Sligo	beef		0	0	0	0	0	0	0	0	0	0	0	0	0	0	0	0	0	0	0	0	0	0	0	0	0	0	0	0	0	0	0	0	0	0	0	0	0	0	0	0	2	5767	0	0
29L3	27L	L	Sligo	beef		0	0	0	0	3	0	0	2675	0	0	0	670	0	0	0	50	0	0	501	0	0	0	0	0	0	0	0	0	0	0	0	0	0	0	0	0	0	0	10	0	0	0	0	768
29LN3	27LN	LN	Sligo	beef		0	0	0	0	0	0	0	45	0	0	0	0	0	0	0	0	0	0	27	0	0	0	0	0	0	0	0	0	0	0	0	0	0	0	0	0	0	2	0	0	0	0	0	259
27L3	25L	L	Sligo	beef		39	22	0	0	0	0	0	0	0	0	0	0	0	0	0	0	0	0	125	0	0	0	0	0	0	0	0	0	0	0	0	0	0	0	0	29	0	39	0	0	0	6	0	0
27LN3	25LN	LN	Sligo	beef		0	85	0	0	50	0	0	30	95	0	0	523	0	54	0	0	167	0	2228	0	0	0	0	0	0	0	11	0	14	0	0	0	0	0	0	0	0	234	37	27	2	0	0	16
32L3	30L	L	Sligo	beef		0	0	68	0	0	0	0	4	506	0	0	0	0	0	0	0	0	0	49	0	0	0	0	0	0	0	0	0	915	0	18	0	0	0	0	0	133	0	108	0	0	213	0	0
32LN3	30LN	LN	Sligo	beef		0	0	0	0	0	0	0	0	0	0	0	0	0	0	0	0	0	0	285	0	0	0	0	0	0	0	0	0	0	0	29	0	0	0	0	0	71	0	0	0	0	0	0	0
2L3	2L	L	Sligo	dairy		0	0	0	0	0	0	0	0	0	0	0	0	0	0	0	0	0	0	0	0	0	0	0	0	0	0	0	0	0	0	0	16	0	0	0	0	0	0	0	0	0	0	0	12
10L3	10L	L	Sligo	dairy		0	0	0	0	0	0	0	0	0	0	0	674	39	0	0	0	0	0	0	0	0	0	181	0	0	0	0	0	0	0	0	0	0	0	0	0	0	0	0	0	0	67	0	0
10LN3	10LN	LN	Sligo	dairy		0	8	0	0	0	0	0	0	0	0	0	548	272	0	0	0	0	0	0	0	0	0	0	0	0	0	0	0	0	0	0	0	0	0	0	0	0	0	0	0	0	343	0	0
8L3	8L	L	Sligo	dairy		0	7	0	0	0	0	0	0	0	0	0	10	0	0	0	0	0	0	0	0	0	0	0	0	0	0	0	0	0	0	0	0	0	0	0	0	0	0	0	0	0	35	0	0
8LN3	8LN	LN	Sligo	dairy		0	0	0	0	0	0	0	0	0	0	0	0	0	0	0	0	0	0	0	0	0	0	0	0	0	0	0	0	0	0	0	0	0	0	0	0	0	0	0	0	0	0	0	0
9L3	9L	L	Sligo	dairy		0	534	0	0	0	0	0	0	0	0	0	7174	0	0	0	0	0	0	0	0	0	0	0	0	0	0	0	0	0	0	0	0	0	0	0	0	0	0	0	0	0	0	0	0
9LN3	9LN	LN	Sligo	dairy		0	870	0	0	0	0	0	0	0	0	0	5459	0	0	0	0	0	0	0	0	0	0	0	0	0	0	0	0	0	0	0	0	0	0	0	0	0	0	0	0	0	0	0	0
45L3	16L	L			HF- Lesions present -Treated	0	0	0	0	0	0	0	0	0	0	0	0	0	0	0	0	0	0	0	0	0	0	0	0	0	0	0	0	0	0	0	0	0	0	0	0	0	2	0	0	0	0	0	0
45LN3	16LN	LN			HF- Lesions present -Treated	0	0	0	0	0	0	0	0	0	0	0	0	0	0	0	0	0	0	0	0	0	0	0	0	0	0	0	0	0	0	0	0	0	0	0	0	0	0	0	0	0	0	0	0
46L3	17L	L			HF- Lesions present -Treated	0	0	0	0	0	0	0	0	0	0	0	0	0	0	0	2	0	0	744	0	0	0	0	0	0	0	0	0	0	0	24	0	0	0	0	0	0	0	0	0	0	0	0	68
46LN3	17LN	LN			HF- Lesions present -Treated	0	0	0	0	0	0	0	27	0	0	0	0	0	0	0	0	0	0	3667	0	0	0	0	0	0	0	0	0	0	0	0	0	0	0	0	0	0	0	58	0	0	0	0	67
43L3	10L	L			HF- Lesions present -Treated	0	0	0	0	0	0	0	0	0	0	0	0	0	0	0	0	0	0	0	0	0	0	0	0	0	0	0	0	0	0	0	0	0	0	0	0	0	0	0	0	0	0	0	0
43LN3	10LN	LN			HF- Lesions present -Treated	0	0	0	0	0	0	0	0	0	0	0	0	0	0	0	0	0	0	239	0	0	0	0	0	0	0	0	0	0	0	0	0	0	0	0	0	0	0	0	0	0	0	0	0
44L3	15L	L			HF- Lesions present -Treated	0	0	0	0	0	0	0	0	0	0	0	0	0	0	0	0	0	0	0	0	0	0	0	241	0	0	0	0	0	0	0	0	0	0	0	0	0	0	0	0	0	0	0	0
44LN3	15LN	LN			HF- Lesions present -Treated	0	0	0	0	0	0	0	0	0	0	0	0	0	0	0	0	0	0	0	0	0	0	0	0	0	0	0	0	0	0	0	0	0	0	0	0	0	0	0	0	0	4	0	0
48L3	20L	L			HF- Lesions present -Treated	0	0	0	0	0	0	0	0	0	0	0	0	0	25	0	0	0	0	321	0	0	0	0	0	0	0	0	0	0	267	0	82	0	0	0	0	0	0	0	120	0	0	0	264
48LN3	20LN	LN			HF- Lesions present -Treated	0	0	0	0	0	0	0	0	0	0	0	0	0	54	0	0	0	2	42	0	0	47	0	0	0	0	120	0	0	0	0	0	0	0	0	0	0	0	0	0	0	0	0	0
47L3	18L	L			HF- Lesions present -Treated	0	0	0	0	0	0	0	0	6	0	0	0	0	0	0	0	252	0	1449	0	0	0	0	0	0	0	0	0	0	0	0	0	0	0	0	0	0	0	130	104	0	0	131	199
47LN3	18LN	LN			HF- Lesions present -Treated	0	0	0	0	0	0	0	0	0	0	0	0	0	0	0	0	0	0	100	0	0	0	0	0	0	0	0	0	0	0	0	0	0	0	0	0	0	0	0	0	0	0	0	65
39LN3	1LN	LN			HF- Lesions present -Treated	0	0	0	0	0	0	0	0	0	0	0	0	0	0	0	0	0	0	0	0	0	0	0	0	0	0	0	0	0	0	0	0	0	0	0	0	0	0	0	0	0	0	0	0
36L3	4L	L			HF- Lesions present -Treated	0	0	0	0	0	0	0	2	226	0	466	0	0	0	77	0	0	307	546	0	0	0	0	0	85	0	0	0	0	0	0	0	0	161	0	0	0	0	131	0	0	155	3	172
35L3	9L	L			HF - Lesions present	0	0	0	0	0	0	0	0	0	0	0	0	4	22	0	0	0	0	223	0	0	0	0	0	0	0	0	0	0	0	0	0	0	0	0	0	0	12	152	0	0	0	0	0
35LN3	9LN	LN			HF - Lesions present	0	0	0	0	0	0	0	0	0	0	0	0	0	2	35	0	0	0	58	0	7	0	0	0	0	0	0	0	0	0	0	0	0	0	0	0	0	0	124	0	0	5	0	545
34L3	2L	L			HF - Lesions present	0	0	0	0	0	0	0	0	15	0	0	0	0	0	0	0	13	0	745	0	0	8	0	0	0	0	0	0	21	0	0	0	0	0	0	0	0	0	277	100	0	1197	0	0
34LN3	2LN	LN			HF - Lesions present	0	0	0	0	0	0	0	0	0	0	0	516	0	34	0	0	0	0	730	0	0	0	0	0	0	0	0	0	0	0	0	0	0	0	0	0	0	0	0	0	0	917	0	0
49L3	11L	L			HF - Lesions present	0	0	0	0	0	0	0	0	0	13	0	0	0	0	0	0	30	0	132	0	0	0	0	0	0	0	0	0	41	0	0	0	0	0	0	0	0	0	2	0	0	0	0	4
49LN3	11LN	LN			HF - Lesions present	0	0	0	0	0	0	0	0	0	0	0	0	0	0	0	0	0	0	0	0	0	0	0	0	0	0	0	0	0	0	0	155	0	0	0	0	0	0	0	0	0	0	0	0
39L3	1L	L			HF - Lesions present	0	0	0	0	0	0	0	0	0	10	0	0	0	0	0	0	0	0	108	0	0	0	0	0	0	0	0	0	0	0	0	0	0	0	0	0	0	0	0	0	0	0	0	0
36LN3	4LN	LN			HF - Lesions present	0	0	0	0	0	0	0	0	0	0	0	0	0	0	0	0	0	0	0	0	0	0	0	0	0	0	0	0	0	0	0	0	0	0	0	0	0	0	0	0	0	2	0	0
52L3	12L	L			HF - Lesions present	0	0	0	0	0	0	0	0	0	0	0	0	0	0	0	0	0	0	0	0	0	0	114	0	0	0	0	0	0	0	0	0	0	0	0	0	0	0	0	0	0	0	0	0
52LN3	12LN	LN			HF - Lesions present	0	0	0	0	0	0	0	0	0	0	0	0	0	0	0	0	0	0	0	0	0	0	0	0	0	0	0	0	0	0	0	2	0	0	0	0	0	0	0	0	0	0	0	0
38L3	6L	L			HF - Lesion-Free	0	0	0	0	0	0	0	0	8	0	0	0	0	0	0	0	0	0	110	0	0	0	0	0	0	0	0	0	0	0	0	0	0	0	0	0	0	13	111	0	0	309	0	0
38LN3	6LN	LN			HF - Lesion-Free	0	0	0	0	141	0	0	19	167	0	0	0	0	15	0	3	11	0	709	0	0	0	0	0	35	0	3	0	106	0	0	0	0	0	0	0	0	0	417	0	0	205	0	11
50L3	19L	L			HF - Lesion-Free	0	0	0	0	0	0	0	0	0	0	0	519	0	0	0	0	0	0	6	0	0	0	0	0	0	0	0	0	0	0	0	0	0	0	0	0	0	0	0	0	0	0	0	0
50LN3	19LN	LN			HF - Lesion-Free	0	0	0	0	0	0	0	0	0	0	0	0	0	0	0	0	0	0	0	0	0	0	0	0	0	0	0	0	0	0	0	0	0	0	0	0	0	0	0	0	0	0	0	0
42L3	7L	L			HF - Lesion-Free	0	0	0	0	0	0	0	0	4	0	15	0	0	0	0	0	0	0	279	0	0	0	0	0	0	0	0	0	0	0	0	38	0	0	0	0	0	0	0	0	0	0	0	0
42LN3	7LN	LN			HF - Lesion-Free	0	0	0	0	0	0	0	0	0	0	0	0	0	0	0	0	0	46	647	135	0	0	0	0	0	0	0	0	67	0	0	0	0	0	0	0	0	0	251	0	0	0	0	0
37L3	3L	L			HF - Lesion-Free	0	0	0	0	0	0	0	68	89	24	0	0	0	6	0	0	7	0	655	0	0	0	0	0	0	0	0	0	130	0	69	0	0	0	0	0	0	0	473	20	0	538	0	2
37LN3	3LN	LN			HF - Lesion-Free	0	0	0	0	0	0	0	0	70	0	0	0	0	16	0	0	0	0	139	0	0	0	0	0	0	0	0	0	23	0	0	0	0	0	0	0	0	0	14	0	0	0	0	0
40L3	5L	L			HF - Lesion-Free	0	0	0	0	0	0	0	0	0	0	0	0	0	0	0	104	0	0	1236	0	38	146	0	0	0	0	0	0	0	0	0	0	0	0	0	0	0	69	0	0	0	0	0	14
40LN3	5LN	LN			HF - Lesion-Free	0	0	0	0	0	0	0	0	0	0	0	0	0	0	0	0	0	0	32	0	0	0	0	0	0	0	0	0	0	0	0	2	0	0	0	0	0	0	0	0	0	0	0	0
53L3	13L	L			HF - Lesion-Free	0	0	0	0	0	0	0	2	230	0	72	0	0	6	0	0	6	6	1646	42	0	0	0	0	151	0	0	0	0	0	0	0	0	0	0	0	0	0	426	0	0	0	0	294
53LN3	13LN	LN			HF - Lesion-Free	0	0	0	0	0	0	0	0	23	0	0	1025	0	0	0	0	0	0	238	0	0	0	0	0	0	0	0	0	0	0	0	0	0	0	0	0	0	0	0	0	0	0	0	0
41L3	8L	L			HF - Lesion-Free	0	0	0	0	0	14	0	0	0	13	0	0	0	0	0	487	0	0	258	0	0	0	0	0	0	0	0	0	0	0	0	0	0	0	0	144	0	6	0	0	0	3	0	0
41LN3	8LN	LN			HF - Lesion-Free	0	0	0	0	0	0	0	0	0	0	0	0	0	0	0	0	0	0	1934	0	0	134	0	0	0	0	0	0	0	0	0	0	0	0	0	0	0	0	0	0	0	0	0	0
51L3	14L	L			HF - Lesion-Free	0	0	0	0	0	0	0	0	0	0	0	0	0	0	0	0	0	0	45	0	0	0	0	0	0	0	0	0	0	0	0	0	0	0	0	0	0	0	0	0	0	0	0	0
51LN3	14LN	LN			HF - Lesion-Free	0	0	0	0	0	0	0	0	0	0	0	0	0	0	0	0	0	0	41	0	0	0	0	0	0	0	0	0	0	0	0	0	0	0	0	0	0	0	0	0	0	0	0	0
[truncated: 71 more columns]
