# Supplementary material for: Illumina MiSeq 16S amplicon sequence analysis of bovine respiratory disease associated bacteria in lung and mediastinal lymph node tissue
Source: BMC Vet Res. 2017 May 2;13:118. doi: 10.1186/s12917-017-1035-2 (PMC5414144; doi:10.1186/s12917-017-1035-2)
Supplement: Supplementary file 6 — Operational taxonomic unit relative abundance table. (XLSX 78 kb) [file 12917_2017_1035_MOESM6_ESM.xlsx]

## Sheet: Sheet1
Additional file 6. Operational taxonomic unit relative abundance table.
Sample ID	Original sample name	Tissue type	RVL location	beef/dairy breed	tissue description for healthy calves	Actinomyces	Trueperella	Microbacteriaceae	Micrococcaceae	Arthrobacter	Rothia	Bifidobacterium	Coriobacteriaceae	Bacteroidales	BS11	5-7N15	Bacteroides	Porphyromonas	RF16	Rikenellaceae	S24-7	Paraprevotellaceae	CF231	Prevotella	p-2534-18B5	Chryseobacterium	Cloacibacterium	Chitinophagaceae	Chlamydia	YS2	Streptophyta	Elusimicrobiaceae	Endomicrobia	Fibrobacter	Bacillaceae	Bacillus	Lysinibacillus	Gemellaceae	Aerococcaceae	Facklamia	Granulicatella	Lactobacillus	Streptococcus	Clostridiales	Christensenellaceae	Clostridiaceae	Clostridium	Eubacterium	Lachnospiraceae
18L	19L3	L	Athlone	beef		0	0	0	0	0	0	0	0	0	0	0	0	0	0	0	0	0	0	0	0	0	0	0	0	0	0	0	0	0	0	0	0	0	0	0	0	0	0.429706	0	0	0	0	0	0
18LN	19LN3	LN	Athlone	beef		0	0	0	0	0	0	0	0	0	0	0	0	0	0	0	0	0	0	0	0	0	15.4822	0	0	0	0	0	0	0	0	0	0	0	0	0	0	0	1.42132	0	0	0	0.406091	0	0
15L	16L3	L	Athlone	beef		0	0.415595	0	0	0	0	0	0.0422639	0	0	0	43.31	1.52502	0	0	0	0	0.0493079	0.919241	0	0	0	0	0	0	0	0	0	0	0	0	0	0	0	0	0	0.014088	0.880499	0	0	0.15849	0	0	0.014088
15LN	16LN3	LN	Athlone	beef		0	10.2119	0	0	0	0	0	0	0	0	0	33.773	6.54972	0	0	0	0	0.0256098	1.23567	0	0	0	0	0	0	0	0	0	0	0	0	0	0	0	0	0	0	3.51495	0	0	0.889942	1.08842	0	0
38L	64L3	L	Athlone	beef		0	1.53751	0	0	0	0	0	0	0	0	0	25.029	4.58549	0	0	0	0	0.710809	1.57614	0	0	0	0	0.0540833	0	0	0	0	0	0	0	0	0	0	0	0	0	0.0309047	0	0	0	0	0	0
38LN	64LN3	LN	Athlone	beef		0	2.14442	0	0	0	0	0	0	0	0	0	18.6116	12.9862	0	0	0	0	0.997407	2.1145	0	1.28665	0.518652	0	0	0	0	0	0	0	0	1.49611	0	0	0	0	0	0	0	0	0	0	0	0	0
16L	17L3	L	Athlone	beef		0	0.495525	0	0	0	0	0	0	0	0	0	0.347607	0.0813549	0	0	0	0	0	0.0443754	0	0	0.207085	0	0	0	0	0	0	0	0	0	0	0	0	0	0	0	5.55432	0	0	0	0	0	0
16LN	17LN3	LN	Athlone	beef		0	0	0	0	0	0	0	0	0	0	0	1.94518	0.221043	0	0	0	0	0	0	0	0	0	0	0	0	0	0	0	0	0	0	0	0	0	0	0	0	0	0	0	0	0	0	0
14L	14L3	L	Athlone	beef		0	0	0	0	0	0	0.173096	0	4.00593	0	0	0	0	0	0	0	0	0	14.4906	0	0	0	0	0	0	0	0	0	0	0	0	0.24728	0	0	0	0	11.82	0.791296	0	0	0	0	0	0.890208
14LN	14LN3	LN	Athlone	beef		0	0	0	0	0	0	0	0	8.38651	0	0	0	0	0	0	0	0	0	4.7402	0	0	0	0	0	0	0	0	0	0	0	0	0	0	0	0	0	3.28168	0	0	0	0	0	0	0
37L	63L3	L	Athlone	beef		0	0	0	0	0	0	0	0	0	0	0	0	0	0	0	0	0	0	0	0	0	0	0	0	0	0	0	0	0	0	0	0	0	0	0	0	0.0537981	0	0	0	0	0.0645578	0	0
37LN	63LN3	LN	Athlone	beef		0	0	0	0	0	0	0	0.644468	8.86144	0	0	0.107411	0	0	0	8.00215	8.43179	0	6.12245	0	0	0	0	0	0	0	0	0	0	0	0	0	0	0	0	0	0.537057	2.8464	0	0	0	1.18153	0	3.06122
36L	62L3	L	Athlone	beef		0	0	0	0	0	0	0	0.978394	0	0	0	0	0	0	0	0	0	0	1.04974	0	0	0	0	0.163066	0	0	0	0	0	0	0	0	0	0	0	0	0	0	0	0	0	1.23318	0	0
36LN	62LN3	LN	Athlone	beef		0	0	0	0	0	0	1.52335	1.28341	0	0	0	0	0	0	0	7.4382	0	0	4.31338	0	0	0	0	0	0	0	0	0	0	0	0	0	0	0	0	0	0.591485	0.708666	0.206462	0	0	0.664025	0	2.53892
13L	13L3	L	Athlone	beef		0	0	0	0	0	0	0	0	0	0	0	0	0	0	0	0	0	0	0	0	0	0	0	0	0	0	0	0	0	0	0	0	0	0	0	0	0	0	0	0	0	0	0	0
13LN	13LN3	LN	Athlone	beef		0	0	0	0	0	0	0	0	0	0	0	0	0	0	0	0	0	0	0	0	0	0	0	0	0	0	0	0	0	0	0	0	0	0	0	0	0	0	0	0	0	0	0	0
17L	18L3	L	Athlone	beef		0	0	0	0.944941	0	0	0	0	0	0	0	0	0	0	0	0	0	0	0	0	0	0	0	0	0	0	0	0	0	0	0	0	0	0	0	0	0	4.04435	0	0	0	0	0	0
17LN	18LN3	LN	Athlone	beef		0	0	0	0	0	0	0	0	0	0	0	0	0	0	0	0	0	0	0	0	0	0	0	0	0	0	0	0	0	0	0	0	0	0	0	0	0	77.7778	0	0	0	0	0	0
23L	24L3	L	Kilkenny	beef		0	0.218327	0	0	0	0	0	0	0	0	0	0	0	0	0	0	0.00642137	0	0.0128427	0	0	0	0	0	0	0	0	0	0	0	0	0	0	0	0	0	0	0.0417389	0	0	0	0	0	0
23LN	24LN3	LN	Kilkenny	beef		0	0	0	0	0	0	0	0	0	0	0	0	0	0	0	0	0	0	4.0832	0	0	0	0	0	0	0	0	0	0	0	0	0	0	0	11.3251	0	0	0	0	0	0	0	0	0
22L	23L3	L	Kilkenny	beef		0	0	0	0	0	0	0	0.0627648	0	0	0	0	0	0	0	0	0	0	0	0	0	0	0	0	0	0	0	0	0	0	0	0.052304	0	0	0	0	0	0	0	0	0	0	0	0
22LN	23LN3	LN	Kilkenny	beef		0	0	0	0	0	0	0	0	0	0	0	0	0	0	0	0	0	0	0	0	0	0	0	0	0	19.9328	0	0	0	0	0	0.179171	0	0	0	0	0	0	0	0	0	0	0	0
34L	57L3	L	Kilkenny	beef		0	2.151	0.00510321	0	0	0	0	0	0	0	0	8.69077	12.0283	0	0	0	0	0	0.0382741	0	0	0	0	0	0	0	0	0	0	0	0.00765482	0	0	0	0	0	0	0	0	0	0	0.117374	0	0
34LN	57LN3	LN	Kilkenny	beef		0	0.443345	0	0	0.144671	0	0	0	1.56338	0	0	1.65204	4.57346	0	0	0	0	0	1.84338	0	0	0	0	0	0	0	0	0	0	0	0	0	0	0	0	0	0	0	0	0	0	57.0469	0	0
21L	22L3	L	Kilkenny	beef		0	0	0	0	0	0	0	0	0	0	0	0	0	0	0	0	0	0	0	0	0	1.14923	0	0	0	0	0	0	0	0	0	0	0	0	0	0	0	0	0	0	0	0	0	0
21LN	22LN3	LN	Kilkenny	beef		0	1.67243	0	0	0	0	0	0	0.247451	0	0	7.73497	0.657025	1.62976	0	0.162123	0	0	5.61884	0	0	0	0	0	0	0	0	0.209053	2.018	0	0	0	0	0	0	0	0.494902	1.41644	0.507701	0	0	2.16306	0	0.247451
32L	55L3	L	Kilkenny	beef		0	0	0	0	0	0	0	0	0	0	0	16.0181	0	0	0	0	0	0	0.0755572	0	0	0	0	0	0	0	0	0	0	0	0	0	0	0	0	0	2.94673	0	0	0	0	0	0	0
32LN	55LN3	LN	Kilkenny	beef		0	0	0	0	0	0	0	0	0	0	0	0	0	0	0	0	0	0	0	0	0	0	1.52999	0	0	0	0	9.42472	0	0	0	0	0	0	0	0	0.734394	9.54712	0	0	0	0	0	0
19L	20L3	L	Kilkenny	beef		0	0	0	0	0	0	0.28953	0	0	0	0	1.16746	0	0	0	0	0	0	2.87662	0	0	0	0	0	0	0	0	0	0	0	0	0	0	0	0	0	0	2.36294	1.06472	0	0	0	0	0
19LN	20LN3	LN	Kilkenny	beef		0	0	0	0	0	0	0.727985	0	0	0	0	1.45597	0	0	0	0	0	0	13.5377	0	0	0	0	0	0	0	0	0	0	0	0	0	0	0	0	0	0	0	0	0	0	0	0	0
12L	12L3	L	Kilkenny	beef		0	0	0	0	0	0	0	0	0	0	0	0	0	0	0	0	0	0	0	0	0	0	0	0	0	0	0	0	0	0	0	0	0	0	0	0	8.65141	0	0	0	0	0	0	0
12LN	12LN3	LN	Kilkenny	beef		0	0	0	0	0	0	0	0	0	0	0	0	0	0	0	0	0	0	0.753148	0	0	0	0	0	0	0	0	0	0	0	0	0	0	0	0	0	0.0156906	0	0	0	0	0	0	0
20L	21L3	L	Kilkenny	dairy		0	0.376786	0.0782932	0	0	0	0.0587199	0.122333	0.20552	0	0	7.05128	1.9769	1.43374	0	0.342533	0	0.195733	4.72206	0	0	0.0342533	0	0.0244666	0	0	0	0	1.28694	0	0	0	0	0	0	0	0.0685066	0.357213	0.00978665	0.0195733	0.0244666	10.3983	0	0.0782932
20LN	21LN3	LN	Kilkenny	dairy		0	0	0	0	0	0	0	0	0	0	0	0	0	0	0	0	0	0	0.111173	0	0	0	0	0	0	0	0	0	0	0	0	0	0	0	0	0	0	0	0	0	0	0	0	0
33L	56L3	L	Kilkenny	dairy		0	0.00549375	0.0329625	0	0	0	0	0	0	0	0	0.0137344	0.0137344	0	0	0	0	0	0.0164813	0	0	0	0	0	0	0	0	0	0	0	0	0	0	0	0	0	0	0	0	0	0	2.22497	0	0
33LN	56LN3	LN	Kilkenny	dairy		0	0	0.0253988	0	0	0	0.294626	0.0507975	0	0	0	0	0	0	0	0	0	0	0.223509	0	0	0	0	0	0	0	0	0	0	0	0	0.182871	0	0	0	0	0	0	0	0	0	97.7903	0	0.111755
1L	1L3	L	Sligo	beef		0	0	0	0	0	0	0	0	0	0	0	0	0	0	0	0	0	0	0	0	0	0	0	0	0	0	0	0	0	0	0	0	0	0	0	0	0	0	0	0	0	0	0	0
4L	4L3	L	Sligo	beef		0	0	0	0	0	0	0	0	0	0	0	0	0	0	0	0	0	0	0	0	0	0	0	0	0	0	0	0	0	0	0	0	0	0	0	0	0	0	0	0	0	0	0	0
3L	3L3	L	Sligo	beef		0	0	0	0	0	0	0	0	0	0	0	48.6197	0	0	0	0	0	0	0.0262202	0	0	0	0	0	0	0	0	0	0	0	0	0	0	0	0	0	0	2.16129	0	0	0	0	0	0
5L	5L3	L	Sligo	beef		0	0.731484	0	1.93539	0	0	0	0.0914355	22.3407	0	0	0.060957	2.52972	1.21914	0	0.060957	0	2.42304	1.37153	0	0	0	0	0	0	0	0	0.701006	0	0	0	0	0	0	0	0	0	0	7.68059	0.975312	0	0	0	2.10302
6L	6L3	L	Sligo	beef		0	0	0	0	0	0	0	0	0	0	0	1.5625	0	0	0	0	0	0	0	0	0	0	0	0	0	0	0	0	0	0	0	0	0	0	0	0	0	0	0	0	0	0	0	0
28L	30L3	L	Sligo	beef		0.552499	0	0	0	0	0.589957	0	0	0	0	0	0	0.838113	0	0	0	0	0	2.83741	0	0	0	0	0	0	0.112373	0	0	0	0	0	0	1.35315	0	0	0.456514	0	6.46143	0	0	0	0.0046822	0	0
28LN	30LN3	LN	Sligo	beef		0	0	0	0	0	0	0	0	0	0	0	19.0836	0	0	0	0	0	0	0	0	0	0	0	0	0	0	0	0	0	0	0	0	0	0	0	0	0	44.1031	0	0	0	0	0	0
7L	7L3	L	Sligo	beef		0	0	0	0	0	0	0	0	0	0	0	0	0.00402172	0	0	0	0	0	0	0	0	0	0	0	0	0	0	0	0	0	0.0985321	0	0	0	0	0	0	0	0	0	0	0	0	0
7LN	7LN3	LN	Sligo	beef		0	0	0	0	0	0	0	0	0	0	0	0	0	0	0	0	0	0	0	0	0	0	0	0	0	0	0	0	0	0	0	0	0	0	0	0	0	0	0	0	0	0	0	0
11L	11L3	L	Sligo	beef		0	0	0	0	0	0	0	0	0	0	0	0	0	0	0	0	0	0	0	0	0	0	0	0	0	0	0	0	0	0	0	0	0	0	0	0	0	0	0	0	0	0	0	0
11LN	11LN3	LN	Sligo	beef		0	0	0	0	0	0	0	0	0	0	0	0	0	0	0	0	0	0	0	0	0	0	0	0	0	0	0	0	0	0	0	0	0	0	0	0	0	0	0	0	0	0	0	0
26L	28L3	L	Sligo	beef		0	0	0	0	0	0	0	0.0163305	0	0	0	3.38858	0	0	0	0	0	0	15.4487	0	0	0	0	0	0	0	0	0	0	0	0	0	0	0	0	0	0	0.0408263	4.77668	0	0	0	0	0
26LN	28LN3	LN	Sligo	beef		0	0	0	0	0	0	0	0	0	0	0	0	0	0	0	0	0	0	0	0	0	0	0	0	0	0	0	0	0	0	0	0	0	0	0	0	0	0	0	0	0	0.173913	0	0
35L	60L3	L	Sligo	beef		0	0	0.280423	0	0	0	0	0	0	0	0	0	0	0	0	0	0	0	0	0	0	0	0	0	0	0	0	0	0	0	0	0	0	0	0	0	0	0	0	0	0	0	0	0
35LN	60LN3	LN	Sligo	beef		0	0	0	0	0	0	0	0	0	0	0	0	0	0	0	0	0	0	0	0	0	0	0	0	0	0	0	0	0	0	0	0	0	0	0	0	0	0	0	0	0	0.446429	0	0
29L	31L3	L	Sligo	beef		0	0	0	0	6.74723	0	0	3.18899	1.81269	1.64485	0	0.570661	0	0	0	0	0	4.26318	37.3615	0	0	0	0	0	0	0	0	0	0	0	0	0	0	0	0	0	0	0	2.71903	0.40282	0.537093	7.55287	0	0
29LN	31LN3	LN	Sligo	beef		0	0	0	0	0.800801	0	0	0	0	0	0	1.5015	0	0	0	0	0	0	31.4314	0	0	0	0	0	0	0	0	0	0	0	0	0	0	0	0	0	0	1.001	0	0	0	2.4024	0	0
31L	33L3	L	Sligo	beef		0	0	0.0405515	0	0.0081103	0	0	0	0	0	0	0	0	0	0	0	0	0	0	0	0	0	0	0	0	0	0	0	0	0	0	0	0	0	0	0	0	0	0	0	0	89.7526	0	0
31LN	33LN3	LN	Sligo	beef		0	0	0	0	0	0	0	0	0	0	0	0	0	0	0	0	0	0	0	0	0	0	0	0	0	0	0	0	0	0	0	0	0	0	0	0	0	0	0	0	0	100	0	0
24L	25L3	L	Sligo	beef		0	0	0	0	0	0	0	0	0	0	0	0	0	0	0	0	0	0	0	0	0	0	0	0	0	0	0	0	0	0	0	0	0	0	0	0	0	0	0	0	0.378437	96.2929	0	0
24LN	25LN3	LN	Sligo	beef		0	0	0	0	0	0	0	0	0	0	0	0	0	0	0	0	0	0	0	0	0	0	0	0	0	0	0	0	0	0	0	0	0	0	0	0	0	0	0	0	0.0328407	94.6962	0	0
27L	29L3	L	Sligo	beef		0	0	0	0	0.0147471	0	0	13.1495	0	0	0	3.29352	0	0	0	0.245785	0	0	2.46276	0	0	0	0	0	0	0	0	0	0	0	0	0	0	0	0	0	0	0	0.049157	0	0	0	0	3.77525
27LN	29LN3	LN	Sligo	beef		0	0	0	0	0	0	0	3.8961	0	0	0	0	0	0	0	0	0	0	2.33766	0	0	0	0	0	0	0	0	0	0	0	0	0	0	0	0	0	0	0.17316	0	0	0	0	0	22.4242
25L	27L3	L	Sligo	beef		0.135993	0.0767139	0	0	0	0	0	0	0	0	0	0	0	0	0	0	0	0	0.435874	0	0	0	0	0	0	0	0	0	0	0	0	0	0	0	0	0.101123	0	0.135993	0	0	0	0.020922	0	0
25LN	27LN3	LN	Sligo	beef		0	0.353504	0	0	0.207943	0	0	0.124766	0.395093	0	0	2.17509	0	0.224579	0	0	0.694531	0	9.26596	0	0	0	0	0	0	0	0.0457476	0	0.0582242	0	0	0	0	0	0	0	0	0.973175	0.153878	0.112289	0.00831774	0	0	0.0665419
30L	32L3	L	Sligo	beef		0	0	2.73202	0	0	0	0	0.160707	20.3294	0	0	0	0	0	0	0	0	0	1.96866	0	0	0	0	0	0	0	0	0	36.7618	0	0.723182	0	0	0	0	0	5.34351	0	4.33909	0	0	8.55765	0	0
30LN	32LN3	LN	Sligo	beef		0	0	0	0	0	0	0	0	0	0	0	0	0	0	0	0	0	0	74.026	0	0	0	0	0	0	0	0	0	0	0	7.53247	0	0	0	0	0	18.4416	0	0	0	0	0	0	0
2L	2L3	L	Sligo	dairy		0	0	0	0	0	0	0	0	0	0	0	0	0	0	0	0	0	0	0	0	0	0	0	0	0	0	0	0	0	0	0	0.36943	0	0	0	0	0	0	0	0	0	0	0	0.277072
10L	10L3	L	Sligo	dairy		0	0	0	0	0	0	0	0	0	0	0	3.8034	0.220078	0	0	0	0	0	0	0	0	0	1.02139	0	0	0	0	0	0	0	0	0	0	0	0	0	0	0	0	0	0	0.378083	0	0
10LN	10LN3	LN	Sligo	dairy		0	0.27027	0	0	0	0	0	0	0	0	0	18.5135	9.18919	0	0	0	0	0	0	0	0	0	0	0	0	0	0	0	0	0	0	0	0	0	0	0	0	0	0	0	0	11.5878	0	0
8L	8L3	L	Sligo	dairy		0	0.124733	0	0	0	0	0	0	0	0	0	0.17819	0	0	0	0	0	0	0	0	0	0	0	0	0	0	0	0	0	0	0	0	0	0	0	0	0	0	0	0	0	0.623664	0	0
8LN	8LN3	LN	Sligo	dairy		0	0	0	0	0	0	0	0	0	0	0	0	0	0	0	0	0	0	0	0	0	0	0	0	0	0	0	0	0	0	0	0	0	0	0	0	0	0	0	0	0	0	0	0
9L	9L3	L	Sligo	dairy		0	2.79537	0	0	0	0	0	0	0	0	0	37.5543	0	0	0	0	0	0	0	0	0	0	0	0	0	0	0	0	0	0	0	0	0	0	0	0	0	0	0	0	0	0	0	0
9LN	9LN3	LN	Sligo	dairy		0	2.96241	0	0	0	0	0	0	0	0	0	18.5883	0	0	0	0	0	0	0	0	0	0	0	0	0	0	0	0	0	0	0	0	0	0	0	0	0	0	0	0	0	0	0	0
16L	45L3	L			HF- Lesions present -Treated	0	0	0	0	0	0	0	0	0	0	0	0	0	0	0	0	0	0	0	0	0	0	0	0	0	0	0	0	0	0	0	0	0	0	0	0	0	0.539084	0	0	0	0	0	0
16LN	45LN3	LN			HF- Lesions present -Treated	0	0	0	0	0	0	0	0	0	0	0	0	0	0	0	0	0	0	0	0	0	0	0	0	0	0	0	0	0	0	0	0	0	0	0	0	0	0	0	0	0	0	0	0
17L	46L3	L			HF- Lesions present -Treated	0	0	0	0	0	0	0	0	0	0	0	0	0	0	0	0.0272554	0	0	10.139	0	0	0	0	0	0	0	0	0	0	0	0.327065	0	0	0	0	0	0	0	0	0	0	0	0	0.926683
17LN	46LN3	LN			HF- Lesions present -Treated	0	0	0	0	0	0	0	0.598139	0	0	0	0	0	0	0	0	0	0	81.2362	0	0	0	0	0	0	0	0	0	0	0	0	0	0	0	0	0	0	0	1.28489	0	0	0	0	1.48427
10L	43L3	L			HF- Lesions present -Treated	0	0	0	0	0	0	0	0	0	0	0	0	0	0	0	0	0	0	0	0	0	0	0	0	0	0	0	0	0	0	0	0	0	0	0	0	0	0	0	0	0	0	0	0
10LN	43LN3	LN			HF- Lesions present -Treated	0	0	0	0	0	0	0	0	0	0	0	0	0	0	0	0	0	0	100	0	0	0	0	0	0	0	0	0	0	0	0	0	0	0	0	0	0	0	0	0	0	0	0	0
15L	44L3	L			HF- Lesions present -Treated	0	0	0	0	0	0	0	0	0	0	0	0	0	0	0	0	0	0	0	0	0	0	0	13.2272	0	0	0	0	0	0	0	0	0	0	0	0	0	0	0	0	0	0	0	0
15LN	44LN3	LN			HF- Lesions present -Treated	0	0	0	0	0	0	0	0	0	0	0	0	0	0	0	0	0	0	0	0	0	0	0	0	0	0	0	0	0	0	0	0	0	0	0	0	0	0	0	0	0	66.6667	0	0
20L	48L3	L			HF- Lesions present -Treated	0	0	0	0	0	0	0	0	0	0	0	0	0	1.26904	0	0	0	0	16.2944	0	0	0	0	0	0	0	0	0	0	13.5533	0	4.16244	0	0	0	0	0	0	0	6.09137	0	0	0	13.401
20LN	48LN3	LN			HF- Lesions present -Treated	0	0	0	0	0	0	0	0	0	0	0	0	0	9.57447	0	0	0	0.35461	7.44681	0	0	8.33333	0	0	0	0	21.2766	0	0	0	0	0	0	0	0	0	0	0	0	0	0	0	0	0
18L	47L3	L			HF- Lesions present -Treated	0	0	0	0	0	0	0	0	0.216606	0	0	0	0	0	0	0	9.09747	0	52.3105	0	0	0	0	0	0	0	0	0	0	0	0	0	0	0	0	0	0	0	4.69314	3.75451	0	0	4.72924	7.18412
18LN	47LN3	LN			HF- Lesions present -Treated	0	0	0	0	0	0	0	0	0	0	0	0	0	0	0	0	0	0	55.5556	0	0	0	0	0	0	0	0	0	0	0	0	0	0	0	0	0	0	0	0	0	0	0	0	36.1111
4L	36L3	L			HF- Lesions present -Treated	0	0	0	0	0	0	0	0.0387222	4.37561	0	9.02227	0	0	0	1.4908	0	0	5.94385	10.5712	0	0	0	0	0	1.64569	0	0	0	0	0	0	0	0	3.11713	0	0	0	0	2.5363	0	0	3.00097	0.0580833	3.33011
4LN	36LN3	LN			HF- Lesions present -Treated	0	0	0	0	0	0	0	0	0	0	0	0	0	0	0	0	0	0	0	0	0	0	0	0	0	0	0	0	0	0	0	0	0	0	0	0	0	0	0	0	0	2.53165	0	0
9L	35L3	L			HF - Lesions present	0	0	0	0	0	0	0	0	0	0	0	0	0.23108	1.27094	0	0	0	0	12.8827	0	0	0	0	0	0	0	0	0	0	0	0	0	0	0	0	0	0	0.693241	8.78105	0	0	0	0	0
9LN	35LN3	LN			HF - Lesions present	0	0	0	0	0	0	0	0	0	0	0	0	0	0.0569801	0.997151	0	0	0	1.65242	0	0.19943	0	0	0	0	0	0	0	0	0	0	0	0	0	0	0	0	0	3.53276	0	0	0.14245	0	15.5271
2L	34L3	L			HF - Lesions present	0	0	0	0	0	0	0	0	0.154927	0	0	0	0	0	0	0	0.13427	0	7.69469	0	0	0.0826276	0	0	0	0	0	0	0.216897	0	0	0	0	0	0	0	0	0	2.86098	1.03284	0	12.3631	0	0
2LN	34LN3	LN			HF - Lesions present	0	0	0	0	0	0	0	0	0	0	0	11.5256	0	0.759437	0	0	0	0	16.3056	0	0	0	0	0	0	0	0	0	0	0	0	0	0	0	0	0	0	0	0	0	0	20.4825	0	0
11L	49L3	L			HF - Lesions present	0	0	0	0	0	0	0	0	0	2.58964	0	0	0	0	0	0	5.9761	0	26.2948	0	0	0	0	0	0	0	0	0	8.16733	0	0	0	0	0	0	0	0	0	0.398406	0	0	0	0	0.796813
11LN	49LN3	LN			HF - Lesions present	0	0	0	0	0	0	0	0	0	0	0	0	0	0	0	0	0	0	0	0	0	0	0	0	0	0	0	0	0	0	0	100	0	0	0	0	0	0	0	0	0	0	0	0
1L	39L3	L			HF - Lesions present	0	0	0	0	0	0	0	0	0	1.10497	0	0	0	0	0	0	0	0	11.9337	0	0	0	0	0	0	0	0	0	0	0	0	0	0	0	0	0	0	0	0	0	0	0	0	0
1LN	39LN3	LN			HF - Lesions present	0	0	0	0	0	0	0	0	0	0	0	0	0	0	0	0	0	0	0	0	0	0	0	0	0	0	0	0	0	0	0	0	0	0	0	0	0	0	0	0	0	0	0	0
12L	52L3	L			HF - Lesions present	0	0	0	0	0	0	0	0	0	0	0	0	0	0	0	0	0	0	0	0	0	0	15.4263	0	0	0	0	0	0	0	0	0	0	0	0	0	0	0	0	0	0	0	0	0
12LN	52LN3	LN			HF - Lesions present	0	0	0	0	0	0	0	0	0	0	0	0	0	0	0	0	0	0	0	0	0	0	0	0	0	0	0	0	0	0	0	100	0	0	0	0	0	0	0	0	0	0	0	0
6L	38L3	L			HF - Lesion-Free	0	0	0	0	0	0	0	0	0.732601	0	0	0	0	0	0	0	0	0	10.0733	0	0	0	0	0	0	0	0	0	0	0	0	0	0	0	0	0	0	1.19048	10.1648	0	0	28.2967	0	0
6LN	38LN3	LN			HF - Lesion-Free	0	0	0	0	4.84869	0	0	0.65337	5.74278	0	0	0	0	0.515818	0	0.103164	0.378267	0	24.381	0	0	0	0	0	1.20358	0	0.103164	0	3.64512	0	0	0	0	0	0	0	0	0	14.3398	0	0	7.04952	0	0.378267
19L	50L3	L			HF - Lesion-Free	0	0	0	0	0	0	0	0	0	0	0	59.0444	0	0	0	0	0	0	0.682594	0	0	0	0	0	0	0	0	0	0	0	0	0	0	0	0	0	0	0	0	0	0	0	0	0
19LN	50LN3	LN			HF - Lesion-Free	0	0	0	0	0	0	0	0	0	0	0	0	0	0	0	0	0	0	0	0	0	0	0	0	0	0	0	0	0	0	0	0	0	0	0	0	0	0	0	0	0	0	0	0
7L	42L3	L			HF - Lesion-Free	0	0	0	0	0	0	0	0	0.716846	0	2.68817	0	0	0	0	0	0	0	50	0	0	0	0	0	0	0	0	0	0	0	0	6.81004	0	0	0	0	0	0	0	0	0	0	0	0
7LN	42LN3	LN			HF - Lesion-Free	0	0	0	0	0	0	0	0	0	0	0	0	0	0	0	0	0	2.57848	36.2668	7.56726	0	0	0	0	0	0	0	0	3.75561	0	0	0	0	0	0	0	0	0	14.0695	0	0	0	0	0
3L	37L3	L			HF - Lesion-Free	0	0	0	0	0	0	0	1.95627	2.56041	0.690449	0	0	0	0.172612	0	0	0.201381	0	18.8435	0	0	0	0	0	0	0	0	0	3.73993	0	1.98504	0	0	0	0	0	0	0	13.6076	0.575374	0	15.4776	0	0.0575374
3LN	37LN3	LN			HF - Lesion-Free	0	0	0	0	0	0	0	0	14.7059	0	0	0	0	3.36134	0	0	0	0	29.2017	0	0	0	0	0	0	0	0	0	4.83193	0	0	0	0	0	0	0	0	0	2.94118	0	0	0	0	0
5L	40L3	L			HF - Lesion-Free	0	0	0	0	0	0	0	0	0	0	0	0	0	0	0	5.42514	0	0	64.4757	0	1.98226	7.61607	0	0	0	0	0	0	0	0	0	0	0	0	0	0	0	3.59937	0	0	0	0	0	0.730308
5LN	40LN3	LN			HF - Lesion-Free	0	0	0	0	0	0	0	0	0	0	0	0	0	0	0	0	0	0	51.6129	0	0	0	0	0	0	0	0	0	0	0	0	3.22581	0	0	0	0	0	0	0	0	0	0	0	0
13L	53L3	L			HF - Lesion-Free	0	0	0	0	0	0	0	0.0465658	5.35506	0	1.67637	0	0	0.139697	0	0	0.139697	0.139697	38.3236	0.977881	0	0	0	0	3.51572	0	0	0	0	0	0	0	0	0	0	0	0	0	9.91851	0	0	0	0	6.84517
13LN	53LN3	LN			HF - Lesion-Free	0	0	0	0	0	0	0	0	1.78849	0	0	79.7045	0	0	0	0	0	0	18.507	0	0	0	0	0	0	0	0	0	0	0	0	0	0	0	0	0	0	0	0	0	0	0	0	0
8L	41L3	L			HF - Lesion-Free	0	0	0	0	0	1.21633	0	0	0	1.12945	0	0	0	0	0	42.311	0	0	22.4153	0	0	0	0	0	0	0	0	0	0	0	0	0	0	0	0	12.5109	0	0.521286	0	0	0	0.260643	0	0
8LN	41LN3	LN			HF - Lesion-Free	0	0	0	0	0	0	0	0	0	0	0	0	0	0	0	0	0	0	77.921	0	0	5.39887	0	0	0	0	0	0	0	0	0	0	0	0	0	0	0	0	0	0	0	0	0	0
14L	51L3	L			HF - Lesion-Free	0	0	0	0	0	0	0	0	0	0	0	0	0	0	0	0	0	0	40.5405	0	0	0	0	0	0	0	0	0	0	0	0	0	0	0	0	0	0	0	0	0	0	0	0	0
14LN	51LN3	LN			HF - Lesion-Free	0	0	0	0	0	0	0	0	0	0	0	0	0	0	0	0	0	0	100	0	0	0	0	0	0	0	0	0	0	0	0	0	0	0	0	0	0	0	0	0	0	0	0	0
[truncated: 71 more columns]
